# Supplementary material for: Identification and validation of the dopamine agonist bromocriptine as a novel therapy for high-risk myelodysplastic syndromes and secondary acute myeloid leukemia
Source: Oncotarget. 2015 Dec 28;7(6):6609–19. doi: 10.18632/oncotarget.6773 (PMC4872736; doi:10.18632/oncotarget.6773)
Supplement: Supplementary file 2 [file oncotarget-07-6609-s002.xls]

## Sheet: genes
INCREASING GENES
Rank	Entrez_Probeset_ID	Gene_name	Entrez_ID	Symbol
1	5214_at	phosphofructokinase, platelet	5214	PFKP
2	2322_at	fms-related tyrosine kinase 3	2322	FLT3
3	949_at	scavenger receptor class B, member 1	949	SCARB1
4	6300_at	mitogen-activated protein kinase 12	6300	MAPK12
5	10062_at	nuclear receptor subfamily 1, group H, member 3	10062	NR1H3
6	3204_at	homeobox A7	3204	HOXA7
7	2067_at	excision repair cross-complementing rodent repair deficiency, complementation group 1	2067	ERCC1
8	3206_at	homeobox A10	3206	HOXA10
9	9379_at	neurexin 2	9379	NRXN2
10	3213_at	homeobox B3	3213	HOXB3
11	4211_at	Meis homeobox 1	4211	MEIS1
12	7490_at	Wilms tumor 1	7490	WT1
13	1845_at	dual specificity phosphatase 3	1845	DUSP3
14	7748_at	zinc finger protein 195	7748	ZNF195
15	5867_at	RAB4A, member RAS oncogene family	5867	RAB4A
16	64798_at	DEP domain containing MTOR-interacting protein	64798	DEPTOR
17	3203_at	homeobox A6	3203	HOXA6
18	481_at	ATPase, Na+/K+ transporting, beta 1 polypeptide	481	ATP1B1
19	7035_at	tissue factor pathway inhibitor (lipoprotein-associated coagulation inhibitor)	7035	TFPI
20	55850_at	unconventional SNARE in the ER 1 homolog (S. cerevisiae)	55850	USE1
21	11072_at	dual specificity phosphatase 14	11072	DUSP14
22	1056_at	carboxyl ester lipase (bile salt-stimulated lipase)	1056	CEL
23	30837_at	suppressor of cytokine signaling 7	30837	SOCS7
24	3215_at	homeobox B5	3215	HOXB5
25	1893_at	extracellular matrix protein 1	1893	ECM1
26	284_at	angiopoietin 1	284	ANGPT1
27	23129_at	plexin D1	23129	PLXND1
28	28969_at	basic leucine zipper and W2 domains 2	28969	BZW2
29	2746_at	glutamate dehydrogenase 1	2746	GLUD1
30	80221_at	acyl-CoA synthetase family member 2	80221	ACSF2
31	8667_at	eukaryotic translation initiation factor 3, subunit H	8667	EIF3H
32	3216_at	homeobox B6	3216	HOXB6
33	5148_at	phosphodiesterase 6G, cGMP-specific, rod	5148	PDE6G
34	4913_at	nth endonuclease III-like 1 (E. coli)	4913	NTHL1
35	9790_at	BMS1 homolog, ribosome assembly protein (yeast)	9790	BMS1
36	54477_at	pleckstrin homology domain containing, family A member 5	54477	PLEKHA5
37	3201_at	homeobox A4	3201	HOXA4
38	221830_at	TWIST neighbor	221830	TWISTNB
39	8030_at	coiled-coil domain containing 6	8030	CCDC6
40	55733_at	hedgehog acyltransferase	55733	HHAT
41	649_at	bone morphogenetic protein 1	649	BMP1
42	1021_at	cyclin-dependent kinase 6	1021	CDK6
43	22893_at	bromo adjacent homology domain containing 1	22893	BAHD1
44	6146_at	ribosomal protein L22	6146	RPL22
45	23363_at	obscurin-like 1	23363	OBSL1
46	2531_at	3-ketodihydrosphingosine reductase	2531	KDSR
47	1938_at	eukaryotic translation elongation factor 2	1938	EEF2
48	57128_at	LYR motif containing 4	57128	LYRM4
49	10099_at	tetraspanin 3	10099	TSPAN3
50	947_at	CD34 molecule	947	CD34
DECREASING GENES
Rank	Entrez_Probeset_ID	Gene_name	Entrez_ID	Symbol
1	10321_at	cysteine-rich secretory protein 3	10321	CRISP3
2	8993_at	peptidoglycan recognition protein 1	8993	PGLYRP1
3	820_at	cathelicidin antimicrobial peptide	820	CAMP
4	3934_at	lipocalin 2	3934	LCN2
5	4318_at	matrix metallopeptidase 9 (gelatinase B, 92kDa gelatinase, 92kDa type IV collagenase)	4318	MMP9
6	79183_at	tocopherol (alpha) transfer protein-like	79183	TTPAL
7	634_at	carcinoembryonic antigen-related cell adhesion molecule 1 (biliary glycoprotein)	634	CEACAM1
8	5004_at	orosomucoid 1	5004	ORM1
9	1308_at	collagen, type XVII, alpha 1	1308	COL17A1
10	10562_at	olfactomedin 4	10562	OLFM4
11	4973_at	oxidized low density lipoprotein (lectin-like) receptor 1	4973	OLR1
12	978_at	cytidine deaminase	978	CDA
13	2745_at	glutaredoxin (thioltransferase)	2745	GLRX
14	1053_at	CCAAT/enhancer binding protein (C/EBP), epsilon	1053	CEBPE
15	6947_at	transcobalamin I (vitamin B12 binding protein, R binder family)	6947	TCN1
16	10970_at	cytoskeleton-associated protein 4	10970	CKAP4
17	8807_at	interleukin 18 receptor accessory protein	8807	IL18RAP
18	688_at	Kruppel-like factor 5 (intestinal)	688	KLF5
19	6283_at	S100 calcium binding protein A12	6283	S100A12
20	23569_at	peptidyl arginine deiminase, type IV	23569	PADI4
21	1116_at	chitinase 3-like 1 (cartilage glycoprotein-39)	1116	CHI3L1
22	241_at	arachidonate 5-lipoxygenase-activating protein	241	ALOX5AP
23	23345_at	spectrin repeat containing, nuclear envelope 1	23345	SYNE1
24	7180_at	cysteine-rich secretory protein 2	7180	CRISP2
25	55825_at	peroxisomal trans-2-enoyl-CoA reductase	55825	PECR
26	7277_at	tubulin, alpha 4a	7277	TUBA4A
27	83478_at	Rho GTPase activating protein 24	83478	ARHGAP24
28	10409_at	brain abundant, membrane attached signal protein 1	10409	BASP1
29	4070_at	tumor-associated calcium signal transducer 2	4070	TACSTD2
30	10217_at	CTD (carboxy-terminal domain, RNA polymerase II, polypeptide A) small phosphatase-like	10217	CTDSPL
31	79887_at	phospholipase B domain containing 1	79887	PLBD1
32	57405_at	SPC25, NDC80 kinetochore complex component, homolog (S. cerevisiae)	57405	SPC25
33	64386_at	matrix metallopeptidase 25	64386	MMP25
34	5005_at	orosomucoid 2	5005	ORM2
35	23046_at	kinesin family member 21B	23046	KIF21B
36	1084_at	carcinoembryonic antigen-related cell adhesion molecule 3	1084	CEACAM3
37	100129460_at	dpy-19-like 1 pseudogene 1 (C. elegans)	100129460	DPY19L1P1
38	2357_at	formyl peptide receptor 1	2357	FPR1
39	10625_at	influenza virus NS1A binding protein	10625	IVNS1ABP
40	1536_at	cytochrome b-245, beta polypeptide	1536	CYBB
41	7357_at	UDP-glucose ceramide glucosyltransferase	7357	UGCG
42	240_at	arachidonate 5-lipoxygenase	240	ALOX5
43	56729_at	resistin	56729	RETN
44	81606_at	limb bud and heart development homolog (mouse)	81606	LBH
45	7033_at	trefoil factor 3 (intestinal)	7033	TFF3
46	80853_at	jumonji C domain containing histone demethylase 1 homolog D (S. cerevisiae)	80853	JHDM1D
47	8987_at	starch binding domain 1	8987	STBD1
48	90273_at	carcinoembryonic antigen-related cell adhesion molecule 21	90273	CEACAM21
49	1118_at	chitinase 1 (chitotriosidase)	1118	CHIT1
50	825_at	calpain 3, (p94)	825	CAPN3
